# Supplementary material for: Acidic and Hypoxic Microenvironment in Melanoma: Impact of Tumour Exosomes on Disease Progression
Source: Cells. 2021 Nov 25;10(12):3311. doi: 10.3390/cells10123311 (PMC8699343; doi:10.3390/cells10123311)
Supplement: Supplementary file 1 [file cells-10-03311-s001.zip]

Archive with 1 entries (1 files):
- cells-1459437-supplementary.pdf
